# Supplementary material for: Integrating Clinical and Imaging Markers for Survival Prediction in Advanced NSCLC Treated with EGFR-TKIs
Source: Cancers (Basel). 2025 Aug 3;17(15):2565. doi: 10.3390/cancers17152565 (PMC12345999; doi:10.3390/cancers17152565)
Supplement: Supplementary file 1 [file cancers-17-02565-s001.zip]

Archive with 1 entries (1 files):
- cancers-3748216-supplementary.pdf
